# Supplementary material for: Integrated Genomic and Gene Expression Profiling Identifies Two Major Genomic Circuits in Urothelial Carcinoma
Source: PLoS One. 2012 Jun 7;7(6):e38863. doi: 10.1371/journal.pone.0038863 (PMC3369837; doi:10.1371/journal.pone.0038863)
Supplement: Table S1 — List of recurrent regions of focal genomic amplification (FGA), deletions (MRD) and homozygous deletions (HD). For each region, the corresponding cytoband, genomic position, and start and end BAC reporter is given. (XLSX) [file pone.0038863.s007.xlsx]

## Sheet: MRO_list 90 MROs.txt
Recurrent Focal Genomic Apmlifications (FGA)
cytoband	start.rep	end.rep	genomic position (hg.17)	% amplified (n=146)
1q21.2	RP11-35F14	RP11-814I14	chr1:146899457-148805851	0.0616438
2p25	RP11-434B12	RP11-90A1	chr2:8645996-10736000	0.0273973
3p25	RP13-571L4	RP11-445D9	chr3:9900635-13945151	0.0547945
4p16	RP11-1398P2	RP11-241P10	chr4:1507739-2174181	0.0342466
5p15	RP11-562D3	RP11-342L17	chr5:3051581-15019683	0.0616438
6p22	RP11-99F1	RP11-648P12	chr6:20564223-22079303	0.130137
8p12	RP13-631H19	RP13-509O17	chr8:37399409-37923664	0.0616438
8p11	CTD-2335K6	RP11-749C7	chr8:41717921-42559404	0.0273973
8q22	RP11-753M19	RP11-765B16	chr8:101526205-102990900	0.0821918
10p14	RP11-184O8	RP11-454I3	chr10:6112562-10354191	0.0410959
11q13	CTD-2192B11	RP11-124K14	chr11:69070154-69708908	0.0958904
12q15	CTD-2538A2	RP11-797C20	chr12:67336282-69133844	0.0479452
16p13.3	RP11-458A23	RP11-480J7	chr16:5753216-6122339	0.0205479
16p13.2	RP11-141G21	RP11-483K5	chr16:8017709-12607349	0.0410959
16q22	RP11-735I24	RP11-140I24	chr16:70755704-72039267	0.0205479
17q12	RP11-592L16	RP11-85O18	chr17:34655370-35265062	0.0410959
18p11	RP11-662F8	RP11-419P8	chr18:2096453-2662565	0.0273973
19q12	RP11-347I6	RP11-715C22	chr19:34038496-35898163	0.0684932
19q13.2	RP11-325L5	RP11-619I10	chr19:41937931-44380000	0.0547945
20q11.2	RP11-802B20	RP11-363M16	chr20:29454263-30446679	0.0547945
20q11	RP11-75I24	RP11-232L16	chr20:30881071-32824318	0.0410959
20q13.1	RP11-464F7	RP11-36E9	chr20:41599710-43769989	0.0684932
20q13.2	RP11-523P17	RP11-59I4	chr20:46898788-52676000	0.0479452
Minimal Deleted Regions (MRD)
cytoband	start.rep	end.rep	genomic position (hg.17)	% deleted (n=146)
6q21	RP11-547J10	RP11-7G3	chr6:105848560-112914006	0.116438
6q23q24	RP11-703G8	RP11-709J21	chr6:138204399-140775329	0.130137
9q22q31	RP11-126I20	RP11-64G11	chr9:91287520-109778633	0.349315
10q21q22	RP11-426G8	RP11-218A10	chr10:67828946-75270209	0.171233
11q23	RP11-810D5	RP11-614H11	chr11:117709640-119672812	0.157534
14q23-q24	RP11-466K7	RP11-346N17	chr14:56129447-73971823	0.136986
15q15	RP11-103H4	RP11-96M16	chr15:38186620-40579640	0.130137
16q13q21	RP11-6M6	RP11-605N4	chr16:54966784-58833501	0.130137
17p13p12	RP11-78N21	RP11-713H12	chr17:8144297-15480461	0.219178
18q12	CTD-2015C21	RP11-541N19	chr18:37767026-40393746	0.116438
18q21.1	RP11-797E20	RP11-347M24	chr18:45981002-48805451	0.123288
18q21.3	RP11-380K20	RP11-178E14	chr18:53032026-55607583	0.136986
18q23	RP11-713M1	RP11-609N15	chr18:75275649-75919655	0.164384
22q12.3	RP11-723D5	RP11-689C8	chr22:30006980-33079922	0.164384
22q13.2	RP11-704C5	RP11-598E24	chr22:37357029-43511236	0.191781
22q13.31	RP11-704E16	RP11-234M14	chr22:44915425-48138247	0.19863
Recurrent Homozygous Deletetions (HD)
cytoband	start.rep	end.rep	genomic position (hg.17)	% deleted (n=146)	% homozygous deletion (n=146)
2q36.2	RP11-368F16	RP11-346N9	chr2:224924300-226152384	0.184932	0.0205479
9p23	RP11-772G8	RP11-713D18	chr9:13323205-14526644	0.294521	0.0205479
9q21	RP11-454N4	RP11-714O6	chr9:74642783-75136749	0.246575	0.0342466
10q26	RP11-264E18	RP11-733P18	chr10:129933124-133510242	0.157534	0.0136986
9p21.3	RP11-467K20	RP11-145H12	chr9:21754402-22290129	0.19863	0.164384
10q23	RP11-325O23	RP11-762G5	chr10:89538420-90720332	0.164384	0.0273973
13q14	RP11-115I22	RP11-74P21	chr13:47901160-50658147	0.19863	0.0136986
