# Supplementary material for: Integrated Genomic and Gene Expression Profiling Identifies Two Major Genomic Circuits in Urothelial Carcinoma
Source: PLoS One. 2012 Jun 7;7(6):e38863. doi: 10.1371/journal.pone.0038863 (PMC3369837; doi:10.1371/journal.pone.0038863)
Supplement: Table S2 — Detailed sample information for the 146 tumors included in the study. The TNM 2002 and WHO 1999 classification systems were used for tumor staging and grading, respectively. DOD, dead of disease. NA, data not available. (XLS) [file pone.0038863.s008.xls]

## Sheet: Supplementary_Table_1_pData.146
Sample ID	Age (years)	Gender (Female/Male)	Stage	Grade	DOD UC	Followup time (months)	Multifocality (1, 2-7, >7 or NA)	Tumor Size > 3 cm	Concomittant CIS	Progression to ≥T2	RAS mutation	FGFR3 mutation	CDKN2A mutation	PIK3CA mutation	TP53 mutation	TP53_MDM2 alteration
UC_0001_1	57	Male	≥T2	G3	NO	110.3	NA	NA	NA	NA	NO	YES	NO	YES	YES	YES
UC_0002_1	75	Male	≥T2	G2	YES	8.84	NA	NA	NA	NA	NO	YES	NO	NO	NO	NO
UC_0007_1	59	Male	≥T2	G3	YES	36.36	NA	NA	NA	NA	NO	NO	NO	NO	NO	NO
UC_0008_1	71	Male	T1	G2	NO	104.38	1	NO	NO	NO	NO	NO	NO	YES	YES	YES
UC_0009_1	55	Male	Ta	G2	NO	63.91	1	YES	NO	NO	NO	YES	NO	NO	NO	NO
UC_0017_1	89	Male	Ta	G2	NO	12.82	NA	NA	NO	NO	YES	NO	NO	NO	NO	NO
UC_0021_1	64	Male	Ta	G1	NO	104.647	1	NO	NO	NO	NO	YES	NO	NO	YES	YES
UC_0023_1	68	Male	≥T2	G3	NO	75.98	NA	NA	NA	NA	NO	NO	NO	NO	NO	NO
UC_0025_1	76	Male	Ta	G2	NO	66.25	2-7	YES	NO	NO	NO	NO	NO	NO	NO	NO
UC_0029_1	72	Male	Ta	G2	NO	22.1918	NA	NA	NO	NO	NO	NO	NO	NO	YES	YES
UC_0033_2	45	Male	Ta	G2	NO	74.04	2-7	NO	NO	NO	NO	NO	NA	NO	NO	YES
UC_0034_1	75	Female	≥T2	G3	NO	25.58	NA	NA	NA	NA	NO	NO	NO	NO	YES	YES
UC_0040_1	75	Female	T1	G3	NO	1.08	1	NO	NO	NO	NO	YES	NO	YES	NO	NO
UC_0041_2	74	Female	Ta	G1	YES	56.32	1	NO	NO	YES	NO	YES	NA	YES	NO	NO
UC_0043_1	83	Male	T1	G2	NO	19.76	1	NO	NO	NO	NO	YES	NO	NO	YES	YES
UC_0045_4	74	Male	≥T2	G3	NO	65.3918	NA	NA	NA	NA	NO	NO	NA	NO	NO	NA
UC_0047_1	73	Male	Ta	G1	NO	10.1918	1	NA	NO	NO	NO	YES	NO	NO	NO	NO
UC_0051_1	74	Male	Ta	G2	NO	28.73	NA	NA	NA	NA	NO	YES	NO	NO	NO	NO
UC_0053_1	74	Male	T1	G3	YES	68.78	1	NA	NO	NO	NO	NO	NO	NO	YES	YES
UC_0057_1	59	Male	Ta	G2	NO	100.34	NA	NO	NO	NO	NO	NO	NO	NO	YES	YES
UC_0059_1	52	Male	≥T2	G3	NO	90.64	NA	NA	NA	NA	NO	NO	NO	NO	YES	YES
UC_0060_1	69	Male	Ta	G2	YES	32.2849	1	NO	NO	YES	NO	NO	NO	NO	YES	YES
UC_0061_1	44	Male	Ta	G2	NO	99.4192	NA	NO	NO	NO	NO	YES	NO	NO	NO	NA
UC_0066_3	74	Male	T1	G3	NO	27.81	2-7	YES	YES	YES	NO	NO	NA	NA	NO	NO
UC_0067_1	84	Male	Ta	G2	NO	66.71	1	NO	NO	NO	NO	YES	NO	YES	NO	NO
UC_0069_1	65	Female	≥T2	G3	NO	97.71	NA	NA	NA	NA	NO	NO	NO	NO	YES	YES
UC_0070_1	73	Male	Ta	G2	NO	68.45	1	YES	NO	NO	NO	YES	NO	NO	NO	NO
UC_0073_1	59	Male	Ta	G2	NO	34.9808	1	NO	NO	NO	NO	NO	NO	NO	NO	NO
UC_0075_1	64	Male	Ta	G2	YES	81.93	2-7	NO	NO	YES	NO	NO	NO	NO	NO	NO
UC_0076_1	72	Female	Ta	G2	NO	93.5342	2-7	NO	NO	NO	NO	YES	NO	NO	NO	NA
UC_0077_1	59	Male	T1	G3	NO	32.48	2-7	NA	NO	YES	NO	NO	NO	NO	YES	YES
UC_0078_1	55	Male	Ta	G1	NO	99.0247	2-7	NO	NO	NO	NO	YES	NO	YES	NO	NA
UC_0080_1	59	Male	T1	G2	NO	98.07	1	NA	NO	NO	NO	YES	NA	NO	YES	YES
UC_0086_1	64	Male	≥T2	G3	NO	78.44	NA	NA	NA	NA	NO	NO	NO	NO	YES	YES
UC_0089_1	72	Male	Ta	G2	NO	35.74	1	YES	NO	NO	NO	YES	NO	NO	NO	NO
UC_0093_1	69	Male	≥T2	G3	YES	26.53	NA	NA	NA	NA	NO	NO	NO	NO	YES	YES
UC_0095_1	64	Male	≥T2	G3	YES	29.49	NA	NA	NA	NA	NO	NO	NO	NO	NO	YES
UC_0096_1	84	Male	Ta	G2	NO	95.2438	NA	NO	NO	NO	NO	YES	NO	NO	NO	NA
UC_0097_1	73	Male	Ta	G3	NO	91.8575	1	NO	NO	NO	NO	NO	NO	YES	NO	YES
UC_0101_1	82	Male	T1	G2	NO	28.11	1	NO	NO	NO	NO	NO	NO	NO	NO	YES
UC_0106_1	78	Female	Ta	G1	NO	90.6082	1	NA	NO	NO	NO	YES	NO	YES	NO	NO
UC_0110_1	62	Male	Ta	G2	NO	90.8055	NA	NO	NO	NO	NO	NO	NO	NO	NO	NA
UC_0111_1	81	Female	≥T2	G2	YES	14.53	NA	NA	NA	NA	NO	YES	NO	NO	NO	NO
UC_0112_1	38	Female	Ta	G2	NO	88.6	1	NO	NO	NO	NO	NO	NO	NO	NO	NO
UC_0114_1	82	Female	Ta	G2	NO	72.2	2-7	NO	NO	NO	NO	YES	NO	YES	NO	NO
UC_0115_1	82	Male	T1	G2	NO	44.52	1	YES	NO	NO	YES	YES	NO	NO	NO	NO
UC_0117_1	90	Female	≥T2	G3	YES	0.89	NA	NA	NA	NA	NO	YES	NO	NO	NO	YES
UC_0120_1	59	Male	T1	G3	NO	43.04	2-7	YES	YES	NO	NO	NO	NO	NO	YES	YES
UC_0122_1	60	Male	T1	G3	NO	82.72	2-7	YES	YES	NO	NO	NO	NO	NO	NO	YES
UC_0129_1	80	Male	Ta	G1	NO	43.7918	1	NO	NO	NO	NO	YES	NO	NO	YES	YES
UC_0130_1	66	Female	Ta	G1	NO	79.3973	NA	NA	NO	NO	NO	YES	NO	NO	NO	NO
UC_0132_1	69	Male	T1	G3	NO	85.0192	1	NO	NO	YES	NO	NO	NO	NO	NO	NA
UC_0134_1	62	Male	≥T2	G3	NO	85.5452	NA	NA	NA	NA	NO	NO	NO	NO	NO	NA
UC_0137_1	78	Male	Ta	G1	NO	89.0959	NA	NA	NO	NO	NO	YES	NO	NO	NO	NO
UC_0138_1	67	Male	≥T2	G3	NO	54.35	NA	NA	NA	NA	NO	NO	NO	NO	YES	YES
UC_0145_1	70	Male	Ta	G2	NO	84.92	1	NO	NO	NO	NO	YES	NO	YES	NO	YES
UC_0147_1	81	Female	Ta	G1	NO	84.8877	1	NA	NO	NO	NO	YES	NO	NO	NO	NO
UC_0149_1	65	Male	Ta	G1	NO	83.7041	2-7	NA	NO	NO	NO	NO	NO	NO	NO	NA
UC_0152_1	85	Male	T1	G3	NO	27.35	1	YES	NO	NO	NO	NO	NO	NO	YES	YES
UC_0159_1	83	Female	T1	G2	NO	37.87	1	YES	NO	NO	NO	YES	NO	NO	NO	NO
UC_0162_1	46	Male	Ta	G2	NO	54.31	1	NO	NO	NO	NO	YES	NO	NO	NO	NO
UC_0165_1	80	Male	Ta	G1	NO	58.2575	NA	NO	NO	NA	NO	YES	NO	NO	NO	NA
UC_0166_1	71	Male	≥T2	G3	NO	88.14	NA	NA	NA	NA	NO	YES	NO	NO	YES	YES
UC_0169_1	72	Male	T1	G3	NO	71.34	NA	NA	NO	NO	NO	NO	NO	NO	NO	YES
UC_0170_1	68	Male	T1	G3	NO	85.22	1	YES	YES	NO	NO	NO	NO	NO	NO	NO
UC_0172_1	53	Male	Ta	G2	NO	83.5397	2-7	NO	NO	NO	NO	YES	NO	NO	NO	NA
UC_0173_1	70	Female	Ta	G1	NO	73.1507	NA	NO	NO	NO	NO	YES	NO	YES	NO	NO
UC_0176_2	77	Male	Ta	G2	NO	82.85	1	NO	NO	NO	NO	YES	NA	NO	NO	NO
UC_0185_1	78	Female	T1	G2	NO	79.4	1	NO	NO	NO	YES	NO	NO	YES	NO	NO
UC_0187_1	58	Male	T1	G3	NO	5.29	1	YES	NO	NO	NO	NO	NO	NO	YES	YES
UC_0192_1	82	Male	Ta	G2	NO	85.7753	1	NO	NO	NO	YES	NO	NO	YES	NO	YES
UC_0195_1	63	Female	≥T2	G3	NO	86.43	NA	NA	NA	NA	NO	NO	NO	NO	NO	NO
UC_0196_1	90	Male	≥T2	G3	YES	8.98	NA	NA	NA	NA	NO	NO	NO	NO	NO	YES
UC_0199_1	85	Male	T1	G3	YES	36.59	2-7	YES	NO	YES	NO	NO	NO	NO	NO	YES
UC_0200_1	83	Male	T1	G2	NO	13.12	1	NO	NO	NO	YES	NO	NO	NO	NO	NO
UC_0203_1	61	Male	T1	G3	NO	84.03	2-7	YES	NO	NO	NO	NO	NO	NO	YES	YES
UC_0207_1	67	Male	≥T2	G3	NO	76.67	NA	NA	NA	NA	NO	NO	NO	NO	YES	YES
UC_0208_1	88	Female	Ta	G1	NO	49.35	2-7	YES	NO	NO	NO	YES	NA	NO	NO	NO
UC_0209_1	74	Male	Ta	G1	NO	35.97	1	NO	NO	NO	NO	NO	NA	YES	NO	NO
UC_0213_1	78	Male	T1	G2	NO	65.59	2-7	NA	YES	NO	NO	NO	NA	NO	NO	YES
UC_0214_1	76	Male	≥T2	G3	YES	6.18	NA	NA	NA	NA	NO	NO	NO	YES	YES	YES
UC_0215_1	69	Male	T1	G3	NO	50.6	1	YES	NO	NO	NO	YES	NO	YES	YES	YES
UC_0218_2	50	Male	T1	G3	YES	60.16	1	NA	NO	NO	NO	NO	NA	NO	YES	YES
UC_0223_1	52	Male	T1	G3	NO	81.24	NA	NA	NA	NO	YES	NO	NO	NO	NO	NO
UC_0224_1	61	Male	≥T2	G3	YES	7.53	NA	NA	NA	NA	NO	NO	NO	NO	YES	YES
UC_0226_1	76	Male	T1	G2	NO	81.21	1	NA	NO	YES	NO	NO	NO	NO	NO	YES
UC_0230_1	67	Male	T1	G3	NO	67.92	1	NO	NO	NO	NO	YES	NO	NO	YES	YES
UC_0231_1	81	Male	≥T2	G3	NO	75.29	NA	NA	NA	NA	NO	NO	NO	NO	NO	NO
UC_0235_1	65	Female	Ta	G3	NO	74.2356	2-7	NO	NO	NO	NO	YES	NO	NO	NO	NO
UC_0237_1	75	Male	T1	G3	YES	0.59	2-7	YES	NO	NO	NO	NO	NO	NO	YES	YES
UC_0240_1	65	Male	Ta	G1	NO	39.58	1	NO	NO	NO	NO	YES	NA	YES	NO	NO
UC_0242_1	70	Female	≥T2	G3	YES	3.84658	NA	NA	NA	NA	YES	NO	NO	NO	YES	YES
UC_0249_1	73	Male	Tx	G2	NO	68.55	1	YES	NO	NO	NO	YES	NO	YES	NO	YES
UC_0263_1	51	Male	T1	G2	NO	60.95	1	NO	NO	NO	NO	YES	NO	NO	NO	NO
UC_0265_1	85	Male	≥T2	G3	YES	11.54	NA	NA	NA	NA	NO	YES	NO	NO	YES	YES
UC_0267_3	84	Male	T1	G3	NO	49.15	2-7	NO	NO	NO	NO	NO	NO	NO	NO	NO
UC_0274_1	56	Female	Ta	G1	NO	71.08	1	NO	NO	NO	NO	YES	NA	NO	NO	NO
UC_0283_1	80	Male	T1	G3	NO	55.69	1	NO	NO	NO	NO	NO	NO	NO	NO	YES
UC_0284_1	73	Male	Ta	G2	NO	69.67	1	NO	NO	NO	NO	YES	NA	YES	NO	NO
UC_0287_1	75	Male	T1	G3	NO	67.92	2-7	YES	YES	NO	NO	NO	NA	NO	YES	YES
UC_0290_1	75	Male	T1	G2	NO	74.56	1	YES	NO	NO	NO	NO	YES	YES	YES	YES
UC_0299_1	77	Male	T1	G3	NO	74.33	1	NO	NO	NO	NO	NO	NA	NO	NO	NO
UC_0301_1	67	Male	T1	G3	NO	36.62	2-7	NO	YES	NO	NO	YES	NO	NO	YES	YES
UC_0302_1	75	Male	T1	G3	NO	74.07	>7	NO	YES	NO	NO	NO	NO	NO	YES	YES
UC_0312_1	70	Female	T1	G2	NO	70.72	2-7	NO	NO	NO	NO	YES	NO	NO	YES	YES
UC_0321_1	51	Female	≥T2	G2	YES	20.61	NA	NA	NA	NA	NO	YES	NO	NO	YES	YES
UC_0322_2	75	Male	≥T2	G3	NO	29.98	NA	NA	NA	NA	NO	NO	NO	NO	YES	YES
UC_0327_1	68	Female	Ta	G1	NO	14.7	1	NO	NO	NO	NO	YES	NA	YES	NO	NO
UC_0329_1	68	Female	≥T2	G3	NO	69.93	NA	NA	NA	NA	NO	NO	YES	NO	YES	YES
UC_0333_1	65	Male	T1	G3	NO	0.2	NA	NA	NA	NO	NO	NO	NA	NO	NO	NO
UC_0335_1	67	Male	≥T2	G3	YES	17.69	NA	NA	NA	NA	NO	NO	NA	NO	YES	YES
UC_0339_1	83	Male	≥T2	G3	YES	6.87	NA	NA	NA	NA	NO	NO	NO	NO	YES	YES
UC_0342_1	69	Male	T1	G3	NO	63.02	1	NA	NO	NO	NO	NO	NA	NO	YES	YES
UC_0343_1	83	Female	Ta	G2	NO	30.84	1	YES	NO	NO	NO	YES	NA	NO	NO	NO
UC_0349_2	59	Female	T1	G3	NO	65.9178	>7	YES	NO	YES	NO	YES	NO	NO	NO	NO
UC_0361_1	65	Male	Ta	G1	NO	64.64	1	NA	NO	NO	NO	YES	NA	NO	NO	NO
UC_0368_1	71	Male	Ta	G2	NO	58.03	2-7	YES	NO	NO	NO	YES	NA	NO	YES	YES
UC_0372_1	57	Male	≥T2	G3	NO	58.03	NA	NA	NA	NA	NO	NO	NO	NO	NO	NO
UC_0376_1	58	Male	T1	G3	NO	53.82	1	NO	NO	NO	NO	NO	NO	NO	YES	YES
UC_0378_1	51	Male	≥T2	G3	NO	67.2	NA	NA	NA	NA	NO	NO	NA	NO	NO	NA
UC_0384_1	65	Male	T1	G3	NO	29.13	1	NA	YES	NO	NO	NO	NA	NO	YES	YES
UC_0386_1	83	Female	Ta	G2	NO	13.71	1	NO	NO	NO	NO	YES	NA	YES	NO	NO
UC_0394_1	79	Male	≥T2	G3	YES	6.38	NA	NA	NA	NA	NO	NO	NO	NO	NO	NO
UC_0399_1	65	Female	T1	G3	NO	63.85	1	NA	NO	NO	NO	NO	NO	NO	YES	YES
UC_0400_1b	81	Male	T1	G2	NA	NA	1	YES	NO	NO	NO	NO	NO	NA	NO	NO
UC_0410_1b	80	Male	≥T2	G3	NO	15.1233	NA	NA	NA	NA	NO	NO	NO	NO	YES	YES
UC_0455_1	66	Male	Tis	G3	NO	61.7096	NA	NA	NA	NA	NO	NO	NO	NO	NO	NA
UC_0488_2	77	Male	T1	G3	NO	53.36	NA	NA	NO	NO	YES	NO	NA	NO	YES	YES
UC_0507_1	71	Male	T1	G3	NO	49.38	1	NA	NO	NO	NO	NO	NA	NO	NO	NO
UC_0513_1a	59	Female	T1	G3	NO	51.1233	2-7	NA	NO	NO	NO	YES	NO	NO	NO	NO
UC_0516_1	61	Male	≥T2	G3	YES	3.68	NA	NA	NA	NA	YES	NO	NA	NO	YES	YES
UC_0518_1	70	Male	T1	G3	NO	56.12	NA	NA	NA	NO	NO	NO	NA	NO	YES	YES
UC_0519_1	56	Male	≥T2	G3	NO	56.22	NA	NA	NA	NA	NO	YES	NA	YES	NO	YES
UC_0521_1	79	Male	≥T2	G3	YES	6.48	NA	NA	NA	NA	NO	NO	NA	NO	NO	NO
UC_0522_1	55	Male	T1	G3	NO	18.21	1	NO	NO	NO	NO	NO	NA	NO	YES	YES
UC_0527_1	76	Male	Ta	G1	YES	23.8356	NA	NA	NA	NA	NO	NO	NA	NO	NO	NA
UC_0528_1	61	Male	≥T2	G3	NO	53.72	NA	NA	NA	NA	NO	NO	NA	NO	NO	YES
UC_0533_1	62	Female	≥T2	G3	NO	41.06	NA	NA	NA	NA	NO	NO	NA	NO	YES	YES
UC_0539_1	69	Female	≥T2	G3	NO	40.7	NA	NA	NA	NA	NO	NO	NA	NO	YES	YES
UC_0543_1	53	Male	≥T2	G3	NO	47.737	NA	NA	NA	NA	NO	NO	NA	NO	YES	NA
UC_0545_1	79	Male	≥T2	G3	NO	32.91	NA	NA	NA	NA	NO	YES	NA	YES	YES	YES
UC_0551_1	73	Male	T1	G3	YES	20.58	>7	NA	YES	NO	NO	NO	NA	NO	YES	YES
UC_0552_1	38	Male	T1	G3	NO	46.19	2-7	NO	NO	NO	NO	NO	NA	NO	NO	NO
UC_0566_1	57	Female	T1	G3	NO	12.03	NA	NA	NA	NO	NO	NO	NA	NO	YES	YES
UC_0589_1	77	Male	T1	G3	NO	26.93	2-7	NO	NO	NO	NO	NO	NA	NO	YES	YES
UC_0610_1	67	Male	≥T2	G3	NO	34.06	NA	NA	NA	NA	NO	NO	NA	NO	NO	NO
